# Supplementary material for: Screening, Safety Assessment, and Process Optimization of Lactic Acid Bacteria from Traditional Yak Yogurt as Adjunct Cultures
Source: Microorganisms. 2026 Mar 11;14(3):630. doi: 10.3390/microorganisms14030630 (PMC13029014; doi:10.3390/microorganisms14030630)
Supplement: Supplementary file 1 [file microorganisms-14-00630-s001.zip]

Archive with 1 entries (1 files):
- microorganisms-4181895-supplementary.pdf
